# Supplementary material for: Genomic responses to increased temperature and pollinator selection in Brassica rapa L
Source: New Phytol. 2026 Feb 6;250(2):1231–47. doi: 10.1111/nph.70977 (PMC13000973; doi:10.1111/nph.70977)
Supplement: Supplementary file 1 — Table S1 Realised effective population sizes (N e) across generations and final pool‐sequencing sample sizes for all experimental populations. Table S2 Drift‐based and empirical thresholds for allele‐frequency change and F ST. Table S3 Classification of SNPs by adaptive category based on final drift–control baseline thresholds. Table S4 Candidate genes located within high‐confidence selection intervals. Table S5 Gene Ontology biological process enrichment across treatments. Please note: Wiley is not responsible for the content or functionality of any Supporting Information supplied by the authors. Any queries (other than missing material) should be directed to the New Phytologist Central Office. [file NPH-250-1231-s001.xlsx]

## Sheet: TableS1
Table S1
Population	G1	G2	G3	G4	G5	G6	Pool size
CBA	15	17	19	21	16	17	30
CBB	16	19	18	19	18	22	22
HBA	19	17	20	19	14	20	27
HBB	14	17	17	17	17	20	30
CHA	46	46	46	46	46	46	30
CHB	46	46	46	46	46	46	30
HHA	43	43	43	43	43	43	23
HHB	43	43	43	43	43	43	27
CPA	38	39	43	45	38	38	30
CPB	35	40	39	43	32	39	30
HPA	39	26	35	36	32	28	30
HPB	38	23	38	39	33	24	27
CGA	35	41	40	34	33	33	24
CGB	39	33	42	38	37	41	28
HGA	40	23	36	39	34	31	30
HGB	41	36	39	39	37	32	27
G1	–	–	–	–	–	–	22

## Sheet: TableS2
Table S2
population	neutral_ΔAF_q95	neutral_ΔAF_q99	baseline_ΔAF_q95	baseline_ΔAF_q99	final_ΔAF_q95	final_ΔAF_q99	neutral_fst_q95	neutral_fst_q99
CBA	0.340336	0.450667	0.350341	0.469306	0.350341	0.469306	0.550332	0.897146
CBB	0.331169	0.438605	0.338889	0.462963	0.338889	0.462963	0.521385	0.860179
CGA	0.243222	0.325758	0.350341	0.469306	0.350341	0.469306	0.287657	0.485401
CGB	0.237532	0.314506	0.338889	0.462963	0.338889	0.462963	0.274589	0.457044
CHA	0.215839	0.289566	0.350341	0.469306	0.350341	0.469306	0.228462	0.390258
CHB	0.215985	0.288449	0.338889	0.462963	0.338889	0.462963	0.228527	0.385512
CPA	0.233254	0.310069	0.350341	0.469306	0.350341	0.469306	0.261835	0.441742
CPB	0.237179	0.317815	0.338889	0.462963	0.338889	0.462963	0.274156	0.4686
HBA	0.33545	0.444444	0.321313	0.439394	0.33545	0.444444	0.538375	0.886562
HBB	0.346429	0.457206	0.358765	0.484879	0.358765	0.484879	0.569646	0.930472
HGA	0.255331	0.341191	0.321313	0.439394	0.321313	0.439394	0.3164	0.528675
HGB	0.240133	0.319792	0.358765	0.484879	0.358765	0.484879	0.278601	0.473529
HHA	0.222806	0.297854	0.321313	0.439394	0.321313	0.439394	0.243285	0.411235
HHB	0.223566	0.297776	0.358765	0.484879	0.358765	0.484879	0.242659	0.410002
HPA	0.256758	0.343916	0.321313	0.439394	0.321313	0.439394	0.321367	0.543196
HPB	0.261029	0.346775	0.358765	0.484879	0.358765	0.484879	0.330579	0.54587

## Sheet: TableS3
Table S3
	bumblebee	butterfly	generalised	hand
background SNPs (|ΔAF| < baseline in both)	1,694,740 (94.8%)	1,757,315 (98.3%)	1,755,638 (98.2%)	1,761,888 (98.6%)
conditional adaptation (ambient only)	21,664 (1.2%)	13,977 (0.78%)	13,120 (0.73%)	12,210 (0.69%)
conditional adaptation (hot only)	68,192 (3.8%)	15,139 (0.85%)	17,438 (0.98%)	12,436 (0.70%)
global adaptation to pollinator (same direction)	2,906 (0.16%)	1,193 (0.07%)	1,428 (0.80%)	1,095 (0.06%)
antagonistic pleiotropy (opposite direction)	127	5	5	0
overlap with other selection signals in ambient	2	1	0	0
overlap with other selection signals in hot	1	0	9	4
total SNPs	1787629

## Sheet: TableS4
Table S4
locusName	treatment	GO	KO	Best_hit_arabi_name	arabi_symbol	arabi_defline			Row Labels	Count of locusName
Brara.A02559	CB	GO:0046872		AT1G61690.1		phosphoinositide binding			CB	190
Brara.A02560	CB	GO:0006351,GO:0003899,GO:0003677	K03007	AT1G61700.1		RNA polymerases N / 8 kDa subunit			CP	2
Brara.A02561	CB	GO:0050662,GO:0003824	K08695	AT1G61720.1	BAN	NAD(P)-binding Rossmann-fold superfamily protein			HB	154
Brara.A02562	CB			AT1G61730.1		DNA-binding storekeeper protein-related transcriptional regulator			HG	206
Brara.A02563	CB	GO:0016021		AT1G61740.1		Sulfite exporter TauE/SafE family protein			HH	6
Brara.A02564	CB			AT1G61750.1		Receptor-like protein kinase-related family protein			Grand Total	558
Brara.A02565	CB			AT1G61760.1		Late embryogenesis abundant (LEA) hydroxyproline-rich glycoprotein family
Brara.A02566	CB		K19371	AT1G61770.1		Chaperone DnaJ-domain superfamily protein
Brara.A02567	CB			AT1G61795.1		PAK-box/P21-Rho-binding family protein
Brara.A02568	CB		K15283	AT1G61800.1	ATGPT2,GPT2	glucose-6-phosphate/phosphate translocator 2
Brara.A02569	CB	GO:0005975,GO:0004553	K05350	AT1G61820.1	BGLU46	beta glucosidase 46
Brara.A02570	CB			AT4G22920.1	ATNYE1,NYE1	non-yellowing 1
Brara.A02571	CB	GO:0005975,GO:0004553	K05350	AT1G61810.1	BGLU45	beta-glucosidase 45
Brara.A02572	CB			AT1G61870.1	PPR336	pentatricopeptide repeat 336
Brara.A02573	CB	GO:0055085,GO:0016020,GO:0015297,GO:0015238,GO:0006855	K03327	AT1G61890.1		MATE efflux family protein
Brara.A02574	CB			AT3G31430.1
Brara.A02575	CB	GO:0046983		AT1G19260.1		TTF-type zinc finger protein with HAT dimerisation domain
Brara.A02576	CB	GO:0016021,GO:0015979,GO:0009579,GO:0009522	K02689	ATCG00350.1		Photosystem I, PsaA/PsaB protein
Brara.A02577	CB			AT1G61900.1
Brara.A02578	CB	GO:0006355,GO:0005739,GO:0003690	K15032	AT1G62120.1		Mitochondrial transcription termination factor family protein
Brara.A02579	CB	GO:0006355,GO:0005739,GO:0003690	K15032	AT1G62120.1		Mitochondrial transcription termination factor family protein
Brara.A02580	CB	GO:0006355,GO:0005739,GO:0003690	K15032	AT1G61970.2		Mitochondrial transcription termination factor family protein
Brara.A02581	CB	GO:0030983,GO:0006298,GO:0005524	K08737	AT3G24495.1	ATMSH7,MSH6-2,MSH7	MUTS homolog 7
Brara.A02582	CB			AT3G24420.1		alpha/beta-Hydrolases superfamily protein
Brara.A02583	CB	GO:0006468,GO:0004672		AT3G24550.1	ATPERK1,PERK1	proline extensin-like receptor kinase 1
Brara.A02584	CB	GO:0005515	K08490	AT3G24350.1	ATSYP32,SYP32	syntaxin of plants 32
Brara.A02585	CB		K09422	AT3G24310.1	ATMYB71,MYB305	myb domain protein 305
Brara.A02586	CB			ATMG00560.1		Nucleic acid-binding, OB-fold-like protein
Brara.A02587	CB	GO:0016020,GO:0015696,GO:0008519,GO:0072488	K03320	AT3G24300.1	AMT1;3,ATAMT1;3	ammonium transporter 1;3
Brara.A02588	CB	GO:0008152,GO:0003824	K01687	AT3G23940.1		dehydratase family
Brara.A02589	CB			AT4G05095.1
Brara.A02590	CB			AT3G24020.1		Disease resistance-responsive (dirigent-like protein) family protein
Brara.A02591	CB	GO:0016020,GO:0008375		AT3G24040.1		Core-2/I-branching beta-1,6-N-acetylglucosaminyltransferase family protein
Brara.A02592	CB		K19042	AT5G45100.1		SBP (S-ribonuclease binding protein) family protein
Brara.A02593	CB			AT3G24060.1		Plant self-incompatibility protein S1 family
Brara.A02594	CB			AT3G24070.1		Zinc knuckle (CCHC-type) family protein
Brara.A02595	CB			AT2G30810.1		Gibberellin-regulated family protein
Brara.A02596	CB			AT3G24100.1		Uncharacterised protein family SERF
Brara.A02597	CB		K13448	AT3G24110.1		Calcium-binding EF-hand family protein
Brara.A02598	CB			AT3G24120.2		Homeodomain-like superfamily protein
Brara.A02599	CB	GO:0042545,GO:0030599,GO:0005618		AT3G24130.1		Pectin lyase-like superfamily protein
Brara.A02600	CB	GO:0046983		AT3G24140.1	FMA	basic helix-loop-helix (bHLH) DNA-binding superfamily protein
Brara.A02601	CB			AT3G24150.1
Brara.A02602	CB			AT3G24160.1	PMP	putative type 1 membrane protein
Brara.A02603	CB			AT3G24260.1
Brara.A02604	CB		K08869	AT3G24190.1		Protein kinase superfamily protein
Brara.A02605	CB			AT2G29880.1
Brara.A02606	CB			AT3G24225.1	ATCLE19,CLE19,ESR19	CLAVATA3/ESR-RELATED 19
Brara.A02607	CB	GO:0046983		AT3G24140.1	FMA	basic helix-loop-helix (bHLH) DNA-binding superfamily protein
Brara.A02608	CB			AT3G24250.1		glycine-rich protein
Brara.A02609	CB			AT3G24260.1
Brara.A02610	CB	GO:0003676		AT3G23900.1		RNA recognition motif (RRM)-containing protein
Brara.A02611	CB	GO:0055114,GO:0016616,GO:0006694,GO:0003854	K08679	AT3G23820.1	GAE6	UDP-D-glucuronate 4-epimerase 6
Brara.A02612	CB	GO:0003676,GO:0006412,GO:0005840,GO:0003735	K02965	AT5G47320.1	RPS19	ribosomal protein S19
Brara.A02613	CB	GO:0055114,GO:0051287,GO:0006730,GO:0004013	K01251	AT3G23810.1	ATSAHH2,SAHH2	S-adenosyl-l-homocysteine (SAH) hydrolase 2
Brara.A02614	CB			AT3G23805.1	RALFL24	ralf-like 24
Brara.A02615	CB	GO:0005975,GO:0004553		AT3G23770.1		O-Glycosyl hydrolases family 17 protein
Brara.A02616	CB	GO:0005515,GO:0006468,GO:0004672		AT3G23750.1		Leucine-rich repeat protein kinase family protein
Brara.A02617	CB			AT2G31670.1		Stress responsive alpha-beta barrel domain protein
Brara.A02618	CB			AT3G23710.1		Tic22-like family protein
Brara.A02619	CB	GO:0006508,GO:0004190		AT2G28010.1		Eukaryotic aspartyl protease family protein
Brara.A02620	CB	GO:0046983		AT3G23690.1		basic helix-loop-helix (bHLH) DNA-binding superfamily protein
Brara.A02621	CB	GO:0008017,GO:0007018,GO:0005524,GO:0003777,GO:0005871	K10400	AT3G23670.1	KINESIN-12B,PAKRP1L	phragmoplast-associated kinesin-related protein, putative
Brara.A02622	CB	GO:0006468,GO:0004672	K08819	AT5G64960.1	CDKC2,CDKC;2	cyclin dependent kinase group C2
Brara.A02623	CB			AT2G13295.1
Brara.A02624	CB	GO:0005975,GO:0004553	K01187	AT3G23640.1	HGL1	heteroglycan glucosidase 1
Brara.A02625	CB			AT3G23640.2	HGL1	heteroglycan glucosidase 1
Brara.A02626	CB			AT3G23640.2	HGL1	heteroglycan glucosidase 1
Brara.A02627	CB			AT3G23637.1	DVL21	DVL family protein
Brara.A02628	CB			AT3G23635.1	RTFL13	ROTUNDIFOLIA like 13
Brara.A02629	CB
Brara.A02630	CB	GO:0008033	K10760	AT3G23630.1	ATIPT7,IPT7	isopentenyltransferase 7
Brara.A02631	CB		K14847	AT3G23620.1		Ribosomal RNA processing Brix domain protein
Brara.A02632	CB			AT3G42960.1	ASD,ATA1,TA1	TAPETUM 1
Brara.A02633	CB	GO:0008138,GO:0006470	K05766	AT3G23610.2	DSPTP1	dual specificity protein phosphatase 1
Brara.A02634	CB	GO:0005515		AT3G23605.1		Ubiquitin-like superfamily protein
Brara.A02635	CB	GO:0016787		AT3G23600.1		alpha/beta-Hydrolases superfamily protein
Brara.A02636	CB	GO:0016021,GO:0006665,GO:0004348	K17108	AT3G24180.1		Beta-glucosidase, GBA2 type family protein
Brara.A02637	CB	GO:0005515		AT3G22350.1		F-box and associated interaction domains-containing protein
Brara.A02638	CB			AT3G23590.1	MED33A,RFR1	REF4-related 1
Brara.A02639	CB	GO:0055085,GO:0016020,GO:0015297,GO:0015238,GO:0006855	K03327	AT3G23560.1	ALF5	MATE efflux family protein
Brara.A02640	CB	GO:0055085,GO:0016020,GO:0015297,GO:0015238,GO:0006855	K03327	AT3G23560.1	ALF5	MATE efflux family protein
Brara.A02641	CB			AT3G23540.1		alpha/beta-Hydrolases superfamily protein
Brara.A02642	CB
Brara.A02643	CB		K00574	AT3G23470.1		Cyclopropane-fatty-acyl-phospholipid synthase
Brara.B00887	CP	GO:0045454,GO:0015035,GO:0009055	K03676	AT5G20500.1		Glutaredoxin family protein
Brara.B00888	CP	GO:0005515,GO:0042393,GO:0006355		AT5G20510.1	AL5	alfin-like 5
Brara.B01276	HH	GO:0005515		AT1G32375.1		F-box/RNI-like/FBD-like domains-containing protein
Brara.B01277	HH			AT4G12617.1
Brara.B01278	HH	GO:0005515		AT5G56370.2		F-box/RNI-like/FBD-like domains-containing protein
Brara.B01279	HH			AT5G56320.1	ATEXP14,ATEXPA14,ATHEXP ALPHA 1.5,EXP14,EXPA14	expansin A14
Brara.B01280	HH		K02553	AT5G56260.1		Ribonuclease E inhibitor RraA/Dimethylmenaquinone methyltransferase
Brara.B01281	HH			AT5G56250.2	HAP8	hapless 8
Brara.C00723	CB	GO:0016787,GO:0008299,GO:0004452	K01823	AT5G16440.1	IPP1	isopentenyl diphosphate isomerase 1
Brara.C00724	CB		K02553	AT5G16450.1		Ribonuclease E inhibitor RraA/Dimethylmenaquinone methyltransferase
Brara.C00725	CB			AT5G16460.1		Putative adipose-regulatory protein (Seipin)
Brara.C00726	CB			AT5G16470.1		zinc finger (C2H2 type) family protein
Brara.C00727	CB	GO:0006468,GO:0005524,GO:0004672		AT5G16500.1		Protein kinase superfamily protein
Brara.C00728	CB			AT5G16520.1
Brara.C00729	CB	GO:0055085,GO:0016021	K13947	AT5G16530.1	PIN5	Auxin efflux carrier family protein
Brara.C00730	CB			AT5G16550.1
Brara.C00731	CB			AT5G16560.1	KAN,KAN1	Homeodomain-like superfamily protein
Brara.C00732	CB			AT5G16650.1		Chaperone DnaJ-domain superfamily protein
Brara.C00733	CB			AT5G16660.1
Brara.C00734	CB			AT5G16680.1		RING/FYVE/PHD zinc finger superfamily protein
Brara.C00735	CB			AT5G48380.1	BIR1	BAK1-interacting receptor-like kinase 1
Brara.C00736	CB			AT5G16730.1		Plant protein of unknown function (DUF827)
Brara.C00737	CB	GO:0052726,GO:0052725,GO:0047325,GO:0032957,GO:0005622,GO:0005524,GO:0000287	K00913	AT5G16760.1		Inositol 1,3,4-trisphosphate 5/6-kinase family protein
Brara.C00738	CB			AT5G03495.1		RNA-binding (RRM/RBD/RNP motifs) family protein
Brara.C00739	CB		K09422	AT5G16770.1	AtMYB9,MYB9	myb domain protein 9
Brara.C00740	CB	GO:0008080		AT5G16800.2		Acyl-CoA N-acyltransferases (NAT) superfamily protein
Brara.C00741	CB
Brara.C00742	CB	GO:0005515	K08488	AT5G16830.1	ATPEP12,ATSYP21,PEP12,PEP12P,SYP21	syntaxin of plants 21
Brara.C00743	CB	GO:0055114,GO:0016491	K17871	AT2G20800.1	NDB4	NAD(P)H dehydrogenase B4
Brara.C00744	CB		K19023	AT2G20790.1		clathrin adaptor complexes medium subunit family protein
Brara.C00745	CB	GO:0006886,GO:0005622		AT5G16880.2		Target of Myb protein 1
Brara.C00746	CB			AT5G16890.1		Exostosin family protein
Brara.C00747	CB	GO:0016846,GO:0008152		AT5G16940.2		carbon-sulfur lyases
Brara.C00748	CB			AT5G16950.1
Brara.C00749	CB	GO:0055114,GO:0016491,GO:0008270	K07119	AT5G16970.1	AER,AT-AER	alkenal reductase
Brara.C00750	CB	GO:0008536,GO:0006886	K14290	AT5G17020.1	ATCRM1,ATXPO1,HIT2,XPO1,XPO1A	exportin 1A
Brara.C00751	CB			AT5G17070.1
Brara.C00752	CB	GO:0008234,GO:0006508		AT5G17080.1		Cysteine proteinases superfamily protein
Brara.C00753	CB			AT5G17090.1		Cystatin/monellin superfamily protein
Brara.C00754	CB			AT5G17120.1		Cystatin/monellin superfamily protein
Brara.C00755	CB			AT5G17120.1		Cystatin/monellin superfamily protein
Brara.C00756	CB			AT5G17150.1		Cystatin/monellin superfamily protein
Brara.C00757	CB			AT5G17160.1
Brara.C00758	CB	GO:0016740,GO:0009058	K02291	AT5G17230.1	PSY	PHYTOENE SYNTHASE
Brara.C00759	CB	GO:0006355,GO:0003677		AT5G17260.1	anac086,NAC086	NAC domain containing protein 86
Brara.C00760	CB			AT5G17270.1		Protein prenylyltransferase superfamily protein
Brara.C00761	CB			AT5G17300.1	RVE1	Homeodomain-like superfamily protein
Brara.C00762	CB	GO:0070569,GO:0008152	K00963	AT5G17310.2	AtUGP2,UGP2	UDP-glucose pyrophosphorylase 2
Brara.C00763	CB	GO:0030170,GO:0019752,GO:0016831	K01580	AT5G17330.1	GAD,GAD1	glutamate decarboxylase
Brara.C00764	CB	GO:0030170,GO:0019752,GO:0016831	K01580	AT5G17330.1	GAD,GAD1	glutamate decarboxylase
Brara.C00765	CB			AT5G17350.1
Brara.C00766	CB			AT5G17350.1
Brara.C00767	CB			AT5G17330.1	GAD,GAD1	glutamate decarboxylase
Brara.C00768	CB	GO:0005815,GO:0000922,GO:0000226		AT5G17410.2		Spc97 / Spc98 family of spindle pole body (SBP) component
Brara.C00769	CB		K10999	AT5G17420.1	ATCESA7,CESA7,IRX3,MUR10	Cellulose synthase family protein
Brara.C00770	CB	GO:0006376,GO:0005685,GO:0003729		AT5G17440.1		LUC7 related protein
Brara.C00771	CB	GO:0005515		AT4G38870.1		F-box and associated interaction domains-containing protein
Brara.C00772	CB	GO:0005515		AT4G38870.1		F-box and associated interaction domains-containing protein
Brara.C00773	CB	GO:0016747		AT5G17540.1		HXXXD-type acyl-transferase family protein
Brara.C00774	CB			AT5G17560.1		BolA-like family protein
Brara.C00775	CB			AT5G17590.1		Putative membrane lipoprotein
Brara.C00776	CB	GO:0008270,GO:0005515		AT5G17600.1		RING/U-box superfamily protein
Brara.C00777	CB			AT5G17650.1		glycine/proline-rich protein
Brara.C00778	CB			AT5G17690.1	LHP1,TFL2	like heterochromatin protein (LHP1)
Brara.C00779	CB	GO:0005524	K08900	AT5G17760.1		P-loop containing nucleoside triphosphate hydrolases superfamily protein
Brara.C00780	CB	GO:0055114,GO:0016491	K00326	AT5G17770.1	ATCBR,CBR,CBR1	NADH:cytochrome B5 reductase 1
Brara.C00781	CB	GO:0008270		AT5G17790.1	VAR3	zinc finger (Ran-binding) family protein
Brara.C00782	CB		K09422	AT5G17800.1	AtMYB56,MYB56	myb domain protein 56
Brara.C00783	CB	GO:0055114,GO:0020037,GO:0006979,GO:0004601	K00430	AT5G17820.1		Peroxidase superfamily protein
Brara.C00784	CB			AT5G17840.1		DnaJ/Hsp40 cysteine-rich domain superfamily protein
Brara.C00785	CB		K19035	AT5G17870.1	PSRP6	plastid-specific 50S ribosomal protein 6
Brara.C00786	CB	GO:0007165,GO:0005515,GO:0043531		AT5G17880.1	CSA1	disease resistance protein (TIR-NBS-LRR class)
Brara.C00787	CB	GO:0007165,GO:0005515,GO:0043531,GO:0003676,GO:0006355,GO:0003700		AT5G17890.1	CHS3,DAR4	DA1-related protein 4
Brara.C00788	CB		K13110	AT4G08580.1		microfibrillar-associated protein-related
Brara.C00789	CB			AT5G17910.2
Brara.C00790	CB	GO:0008652,GO:0008270,GO:0003871,GO:0009086	K00549	AT5G17920.1	ATCIMS,ATMETS,ATMS1	Cobalamin-independent synthase family protein
Brara.C00791	CB	GO:0009733	K14488	AT5G18020.1		SAUR-like auxin-responsive protein family
Brara.C00792	CB	GO:0009733	K14488	AT5G18080.1		SAUR-like auxin-responsive protein family
Brara.C00793	CB	GO:0009733	K14488	AT5G18020.1		SAUR-like auxin-responsive protein family
Brara.C00794	CB	GO:0009733	K14488	AT5G18020.1		SAUR-like auxin-responsive protein family
Brara.C00795	CB	GO:0009733	K14488	AT5G18080.1		SAUR-like auxin-responsive protein family
Brara.C00796	CB	GO:0009733	K14488	AT5G18020.1		SAUR-like auxin-responsive protein family
Brara.C00797	CB	GO:0009733		AT5G18030.1		SAUR-like auxin-responsive protein family
Brara.C00798	CB	GO:0016868,GO:0005975,GO:0071704	K01836	AT5G18070.1	DRT101	phosphoglucosamine mutase-related
Brara.C00799	CB	GO:0009733		AT5G18030.1		SAUR-like auxin-responsive protein family
Brara.C00800	CB	GO:0006413,GO:0005737,GO:0003743,GO:0003723	K03259	AT5G18110.1	NCBP	novel cap-binding protein
Brara.C00801	CB			AT5G18120.1	APRL7,ATAPRL7	APR-like 7
Brara.C00802	CB			AT5G18130.1
Brara.C00803	CB			AT5G18150.1		Methyltransferase-related protein
Brara.C00804	CB	GO:0006355,GO:0005634,GO:0003700,GO:0046983,GO:0003677		AT5G10140.1	AGL25,FLC,FLF	K-box region and MADS-box transcription factor family protein
Brara.C00805	CB
Brara.C00806	CB			AT5G17090.1		Cystatin/monellin superfamily protein
Brara.C00807	CB	GO:0005815,GO:0000922,GO:0000226	K16569	AT5G17410.2		Spc97 / Spc98 family of spindle pole body (SBP) component
Brara.C00808	CB	GO:0042254,GO:0001522,GO:0031429	K11128	AT3G03920.1		H/ACA ribonucleoprotein complex, subunit Gar1/Naf1 protein
Brara.C00809	CB			AT4G27170.1	AT2S4,SESA4	seed storage albumin 4
Brara.C00810	CB	GO:0006468,GO:0005524,GO:0004672		AT5G18190.1		Protein kinase family protein
Brara.C00811	CB	GO:0006355,GO:0005634		AT5G18230.1		transcription regulator NOT2/NOT3/NOT5 family protein
Brara.C00812	CB			AT5G18250.1
Brara.C00813	CB	GO:0006355,GO:0003677		AT5G18270.1	ANAC087	Arabidopsis NAC domain containing protein 87
Brara.C00814	CB			AT3G54730.1
Brara.C00815	CB	GO:0016787	K14641	AT5G18280.1	APY2,ATAPY2	apyrase 2
Brara.C00816	CB	GO:0016567,GO:0004842		AT5G18320.1		ARM repeat superfamily protein
Brara.C00817	CB	GO:0016567,GO:0004842		AT5G18320.1		ARM repeat superfamily protein
Brara.C00818	CB	GO:0016567,GO:0004842		AT5G18320.1		ARM repeat superfamily protein
Brara.C00819	CB	GO:0016020,GO:0015031,GO:0007030		AT4G24840.1
Brara.C00820	CB	GO:0006412,GO:0005840,GO:0003735	K02960	AT5G18380.1		Ribosomal protein S5 domain 2-like superfamily protein
Brara.C00821	CB			AT5G18390.1		Pentatricopeptide repeat (PPR) superfamily protein
Brara.C00822	CB	GO:0051536,GO:0016226,GO:0005737		AT5G18400.3		Cytokine-induced anti-apoptosis inhibitor 1, Fe-S biogenesis
Brara.C00823	CB		K05749	AT5G18410.2	ATSRA1,KLK,PIR,PIR121,PIRP,SRA1	transcription activators
Brara.C00824	CB	GO:0007165,GO:0005515		AT1G56540.1		Disease resistance protein (TIR-NBS-LRR class) family
Brara.C00825	CB			AT5G18420.2
Brara.C00826	CB	GO:0006355,GO:0003700		AT5G18450.1		Integrase-type DNA-binding superfamily protein
Brara.C00827	CB			AT5G18470.1		Curculin-like (mannose-binding) lectin family protein
Brara.C01624	HB			AT1G05710.3		basic helix-loop-helix (bHLH) DNA-binding superfamily protein
Brara.C01625	HB	GO:0016758,GO:0008152		AT2G31750.1	UGT74D1	UDP-glucosyl transferase 74D1
Brara.C01626	HB	GO:0046872,GO:0016567,GO:0004842	K11968	AT2G31770.1	ARI9,ATARI9	RING/U-box superfamily protein
Brara.C01627	HB	GO:0006468,GO:0004672		AT2G31800.1		Integrin-linked protein kinase family
Brara.C01628	HB	GO:0016597,GO:0008152	K01653	AT2G31810.1		ACT domain-containing small subunit of acetolactate synthase protein
Brara.C01629	HB			AT2G31840.1		Thioredoxin superfamily protein
Brara.C01630	HB	GO:0005515,GO:0006468,GO:0005524,GO:0004672		AT2G31880.1	EVR,SOBIR1	Leucine-rich repeat protein kinase family protein
Brara.C01631	HB			AT2G31890.1	ATRAP,RAP	RAP
Brara.C01632	HB	GO:0016459,GO:0005524,GO:0003774,GO:0005515	K10357	AT2G31900.1	ATMYO5,ATXIF,XIF	myosin-like protein XIF
Brara.C01633	HB	GO:0051536,GO:0003824,GO:0051539,GO:0019008,GO:0006777	K03639	AT2G31955.2	CNX2	cofactor of nitrate reductase and xanthine dehydrogenase 2
Brara.C01634	HB	GO:0030870,GO:0016887,GO:0006281,GO:0005634,GO:0000723	K10866	AT2G31970.1	ATRAD50,RAD50	DNA repair-recombination protein (RAD50)
Brara.C01635	HB	GO:0004869		AT2G31980.1	AtCYS2,CYS2	PHYTOCYSTATIN 2
Brara.C01636	HB			AT2G31990.1		Exostosin family protein
Brara.C01637	HB	GO:0006265,GO:0003916,GO:0003677,GO:0003917	K03165	AT2G32000.1		DNA topoisomerase, type IA, core
Brara.C01638	HB	GO:0005515		AT2G31470.1	DOR	F-box and associated interaction domains-containing protein
Brara.C01639	HB	GO:0006412,GO:0005840,GO:0005622,GO:0003735	K02951	AT2G32060.2		Ribosomal protein L7Ae/L30e/S12e/Gadd45 family protein
Brara.C01640	HB			AT2G32235.1
Brara.C01641	HB			AT2G32240.1
Brara.C01642	HB	GO:0009058,GO:0003824		AT2G32260.1	ATCCT1,CCT1	phosphorylcholine cytidylyltransferase
Brara.C01643	HB			AT2G32280.1		Protein of unknown function (DUF1218)
Brara.C01644	HB	GO:0005515		AT3G58930.1		F-box/RNI-like superfamily protein
Brara.C01645	HB	GO:0009055		AT2G32300.1	UCC1	uclacyanin 1
Brara.C01646	HB	GO:0016021		AT2G32295.1		EXS (ERD1/XPR1/SYG1) family protein
Brara.C01647	HB			AT1G05270.1		TraB family protein
Brara.C01648	HB			AT2G32360.1		Ubiquitin-like superfamily protein
Brara.C01649	HB	GO:0016020,GO:0004970	K05387	AT2G32390.2	ATGLR3.5,GLR3.5,GLR6	glutamate receptor 3.5
Brara.C01650	HB	GO:0016020,GO:0004970	K05387	AT2G32400.1	ATGLR3.7,GLR3.7,GLR5	glutamate receptor 5
Brara.C01651	HB		K09422	AT2G32460.1	ATM1,ATMYB101,MYB101	myb domain protein 101
Brara.C01652	HB			AT2G32487.1
Brara.C01653	HB			AT2G32500.1		Stress responsive alpha-beta barrel domain protein
Brara.C01654	HB	GO:0030014,GO:0006402	K12606	AT2G32550.1		Cell differentiation, Rcd1-like protein
Brara.C01655	HB			AT1G05065.1	CLE20	CLAVATA3/ESR-RELATED 20
Brara.C01656	HB			AT2G32630.1		Pentatricopeptide repeat (PPR-like) superfamily protein
Brara.C01657	HB	GO:0016705,GO:0016117		AT2G32640.1		Lycopene beta/epsilon cyclase protein
Brara.C01658	HB	GO:0016192,GO:0016021	K08511	AT1G04760.1	ATVAMP726,VAMP726	vesicle-associated membrane protein 726
Brara.C01659	HB	GO:0005515		AT2G33060.1	AtRLP27,RLP27	receptor like protein 27
Brara.C01660	HB			AT2G32690.1	ATGRP23,GRP23	glycine-rich protein 23
Brara.C01661	HB	GO:0005515		AT2G32700.1	LUH	LEUNIG_homolog
Brara.C01662	HB	GO:0007050,GO:0005634,GO:0004861		AT2G32710.1	ACK2,ICK7,KRP4	Cyclin-dependent kinase inhibitor family protein
Brara.C01663	HB			AT2G32720.1	ATCB5-B,B5 #4,CB5-B	cytochrome B5 isoform B
Brara.C01664	HB		K03032	AT2G32730.1		26S proteasome regulatory complex, non-ATPase subcomplex, Rpn2/Psmd1 subunit
Brara.C01665	HB			AT2G32750.1		Exostosin family protein
Brara.C01666	HB			AT2G32760.1
Brara.C01667	HB		K12160	AT2G32765.1	ATSUMO5,SUM5,SUMO5	small ubiquitinrelated modifier 5
Brara.C01668	HB	GO:0016787		AT2G32770.3	ATPAP13,PAP13	purple acid phosphatase 13
Brara.C01669	HB			AT2G32788.1
Brara.C01670	HB		K06689	AT2G32790.1		Ubiquitin-conjugating enzyme family protein
Brara.C01671	HB
Brara.C01672	HB
Brara.C01673	HB	GO:0006468,GO:0005524,GO:0004672		AT2G32800.1	AP4.3A	protein kinase family protein
Brara.C01674	HB			AT2G32820.1		Transcription elongation factor (TFIIS) family protein
Brara.C01675	HB	GO:0005515		AT2G33050.1	AtRLP26,RLP26	receptor like protein 26
Brara.C01676	HB	GO:0005515		AT2G33050.1	AtRLP26,RLP26	receptor like protein 26
Brara.C01677	HB	GO:0046961,GO:0046933,GO:0045261,GO:0015986	K02136	AT2G33040.1	ATP3	gamma subunit of Mt ATP synthase
Brara.C01678	HB			AT1G47765.1		F-box and associated interaction domains-containing protein
Brara.C01679	HB			AT3G31430.1
Brara.C01680	HB
Brara.C01681	HB	GO:0046872		AT2G32930.2	ZFN2	zinc finger nuclease 2
Brara.C01682	HB	GO:0005515,GO:0003676	K11593	AT2G32940.1	AGO6	Argonaute family protein
Brara.C01683	HB			AT2G32970.2
Brara.C01684	HB	GO:0051225,GO:0031023	K16585	AT2G32980.1
Brara.C01685	HB
Brara.C01686	HB	GO:0007067,GO:0005634,GO:0000775	K11578	AT2G32900.1	ATZW10	centromere/kinetochore protein, putative (ZW10)
Brara.C01687	HB			AT2G32890.1	RALFL17	RALF-like 17
Brara.C01688	HB	GO:0005515		AT2G32870.1		TRAF-like family protein
Brara.C01689	HB	GO:0006468,GO:0004672	K08853	AT2G32850.2		Protein kinase superfamily protein
Brara.C01690	HB	GO:0055085,GO:0016021	K08176	AT2G32830.1	PHT1;5,PHT5	phosphate transporter 1;5
Brara.C01691	HB	GO:0016192,GO:0016021	K08511	AT2G33120.1	ATVAMP722,SAR1,VAMP722	synaptobrevin-related protein 1
Brara.C01692	HB	GO:0016747,GO:0008152	K07513	AT2G33150.1	KAT2,PED1,PKT3	peroxisomal 3-ketoacyl-CoA thiolase 3
Brara.C01693	HB			AT2G33160.1		glycoside hydrolase family 28 protein / polygalacturonase (pectinase) family protein
Brara.C01694	HB	GO:0005515		AT4G22180.1		F-box family protein with a domain of unknown function (DUF295)
Brara.C01695	HB	GO:0005515		AT2G33200.1		F-box family protein
Brara.C01696	HB	GO:0005524	K04077	AT2G33210.1	HSP60-2	heat shock protein 60-2
Brara.C01697	HB		K11353	AT2G33220.1		GRIM-19 protein
Brara.C01698	HB	GO:0016459,GO:0005524,GO:0003774		AT4G28710.1	ATXIH,XIH	Myosin family protein with Dil domain
Brara.C01699	HB			AT2G33255.1		Haloacid dehalogenase-like hydrolase (HAD) superfamily protein
Brara.C01700	HB	GO:0006355,GO:0005634	K14484	AT2G33310.3	IAA13	auxin-induced protein 13
Brara.C01701	HB			AT2G33360.1		Protein of unknown function (DUF3527)
Brara.C01702	HB		K17991	AT2G33380.1	CLO-3,RD20	Caleosin-related family protein
Brara.C01703	HB			AT2G33390.1
Brara.C01704	HB			AT2G33420.1		Protein of unknown function (DUF810)
Brara.C01705	HB	GO:0005515		AT1G20940.1		F-box family protein
Brara.C01706	HB	GO:0003676	K12837	AT2G33435.1		RNA-binding (RRM/RBD/RNP motifs) family protein
Brara.C01707	HB			AT2G33510.1
Brara.C01708	HB			AT2G33520.1
Brara.C01709	HB			AT2G33570.1		Domain of unknown function (DUF23)
Brara.C01710	HB			AT2G33585.1
Brara.C01711	HB			AT2G33620.1		AT hook motif DNA-binding family protein
Brara.C01712	HB			AT2G33630.1		NAD(P)-binding Rossmann-fold superfamily protein
Brara.C01713	HB
Brara.C01714	HB	GO:0043565,GO:0006355,GO:0005634,GO:0003700		AT1G77570.1		Winged helix-turn-helix transcription repressor DNA-binding
Brara.C01715	HB			AT2G33690.1		Late embryogenesis abundant protein, group 6
Brara.C01716	HB			AT2G33720.1		AP2/B3-like transcriptional factor family protein
Brara.C01717	HB	GO:0005524,GO:0003676	K12858	AT2G33730.1		P-loop containing nucleoside triphosphate hydrolases superfamily protein
Brara.C01718	HB	GO:0005515		AT4G33900.1		Galactose oxidase/kelch repeat superfamily protein
Brara.C01719	HB	GO:0005634,GO:0003677		AT2G33810.1	SPL3	squamosa promoter binding protein-like 3
Brara.C01720	HB			AT2G33830.2		Dormancy/auxin associated family protein
Brara.C01721	HB			AT2G33835.1	FES1	Zinc finger C-x8-C-x5-C-x3-H type family protein
Brara.C01722	HB	GO:0003993		AT4G29270.1		HAD superfamily, subfamily IIIB acid phosphatase
Brara.C01723	HB	GO:0005525		AT2G33870.1	ArRABA1h	RAB GTPase homolog A1H
Brara.C01724	HB	GO:0003677		AT2G33880.1	HB-3,STIP,WOX9	homeobox-3
Brara.C01725	HB
Brara.C01726	HB			AT2G34010.1
Brara.C01727	HB			AT2G34020.1		Calcium-binding EF-hand family protein
Brara.C01728	HB			AT2G34040.1		Apoptosis inhibitory protein 5 (API5)
Brara.C01729	HB			AT2G34070.1	TBL37	TRICHOME BIREFRINGENCE-LIKE 37
Brara.C01730	HB	GO:0006508,GO:0004252		AT1G66210.1		Subtilisin-like serine endopeptidase family protein
Brara.C01731	HB	GO:0008270		AT2G34200.1		RING/FYVE/PHD zinc finger superfamily protein
Brara.C01732	HB		K15172	AT2G34210.1		Transcription elongation factor Spt5
Brara.C01733	HB	GO:0016020,GO:0015031		AT2G34250.2		SecY protein transport family protein
Brara.C01734	HB			AT1G29350.1		Kinase-related protein of unknown function (DUF1296)
Brara.C01735	HB			AT2G34330.1
Brara.C01736	HB
Brara.C01737	HB		K14794	AT2G34357.1		ARM repeat superfamily protein
Brara.C01738	HB	GO:0055085,GO:0016020,GO:0015297,GO:0015238,GO:0006855	K03327	AT2G34360.1		MATE efflux family protein
Brara.C01739	HB			AT2G34370.1		Pentatricopeptide repeat (PPR) superfamily protein
Brara.C01740	HB			AT2G34410.1		O-acetyltransferase family protein
Brara.C01741	HB	GO:0016020,GO:0009765	K08912	AT2G34430.1	LHB1B1,LHCB1.4	light-harvesting chlorophyll-protein complex II subunit B1
Brara.C01742	HB
Brara.C01743	HB
Brara.C01744	HB	GO:0006412,GO:0005840,GO:0003735	K02882	AT2G34480.1		Ribosomal protein L18ae/LX family protein
Brara.C01745	HB	GO:0055114,GO:0016491	K04125	AT2G34555.1	ATGA2OX3,GA2OX3	gibberellin 2-oxidase 3
Brara.C01746	HB	GO:0009378,GO:0006310,GO:0006281	K07767	AT2G34560.1		P-loop containing nucleoside triphosphate hydrolases superfamily protein
Brara.C01747	HB	GO:0032040	K14773	AT2G34570.1	MEE21	PIN domain-like family protein
Brara.C01748	HB			AT2G34600.1	JAZ7,TIFY5B	jasmonate-zim-domain protein 7
Brara.C01749	HB	GO:0008299	K14066	AT2G34630.2	GPPS,GPS1	geranyl diphosphate synthase 1
Brara.C01750	HB			AT2G34670.2		Protein of unknown function (DUF630 and DUF632)
Brara.C01751	HB			AT2G34680.1	AIR9	Outer arm dynein light chain 1 protein
Brara.C01752	HB	GO:0051861,GO:0046836,GO:0017089,GO:0005737		AT2G34690.1	ACD11	Glycolipid transfer protein (GLTP) family protein
Brara.C01753	HB		K13140	AT4G14590.1	emb2739	embryo defective 2739
Brara.C01754	HB			AT2G34730.1		myosin heavy chain-related
Brara.C01755	HB	GO:0003824,GO:0006470,GO:0004722	K14803	AT2G34740.1		Protein phosphatase 2C family protein
Brara.C01756	HB		K15216	AT2G34750.1		RNA polymerase I specific transcription initiation factor RRN3 protein
Brara.C01757	HB	GO:0055114,GO:0016491,GO:0006633,GO:0005506		AT2G34770.1	ATFAH1,FAH1	fatty acid hydroxylase 1
Brara.C01758	HB	GO:0055114,GO:0050660,GO:0016491		AT2G34810.1		FAD-binding Berberine family protein
Brara.C01759	HB	GO:0046983		AT2G34820.1		basic helix-loop-helix (bHLH) DNA-binding superfamily protein
Brara.C01760	HB	GO:0006890,GO:0005198	K17268	AT2G34840.1		Coatomer epsilon subunit
Brara.C01761	HB			AT3G02670.1		Glycine-rich protein family
Brara.C01762	HB			AT2G34910.1
Brara.C01763	HB	GO:0005515		AT2G34930.1		disease resistance family protein / LRR family protein
Brara.C01764	HB	GO:0005515,GO:0006468,GO:0004672		AT2G35050.1		Protein kinase superfamily protein with octicosapeptide/Phox/Bem1p domain
Brara.C01765	HB			AT2G35100.1	ARAD1	Exostosin family protein
Brara.C01766	HB
Brara.C01767	HB		K02437	AT2G35120.1		Single hybrid motif superfamily protein
Brara.C01768	HB			AT2G35155.1		Trypsin family protein
Brara.C01769	HB		K08494	AT2G35190.1	ATNPSN11,NPSN11,NSPN11	novel plant snare 11
Brara.C01770	HB			AT2G35230.1	IKU1	VQ motif-containing protein
Brara.C01771	HB			AT2G35240.1		plastid developmental protein DAG, putative
Brara.C01772	HB	GO:0016020		AT2G35260.1
Brara.C01773	HB			AT2G35270.1	GIK	Predicted AT-hook DNA-binding family protein
Brara.C01774	HB	GO:0004725		AT2G35320.1	ATEYA,EYA	EYES ABSENT homolog
Brara.C01775	HB	GO:0008061,GO:0016998,GO:0006032,GO:0004568		AT2G43590.1		Chitinase family protein
Brara.C01776	HB	GO:0016787,GO:0008152	K14677	AT4G38220.2		Peptidase M20/M25/M40 family protein
Brara.C01777	HB	GO:0043565,GO:0006355,GO:0003700	K09060	AT2G35530.1	AtbZIP16,bZIP16	basic region/leucine zipper transcription factor 16
Brara.C02010	HG			AT2G39300.2
Brara.C02011	HG			AT2G39310.3	JAL22	jacalin-related lectin 22
Brara.C02012	HG	GO:0006468,GO:0004672		AT2G39360.1		Protein kinase superfamily protein
Brara.C02013	HG	GO:0008270,GO:0006355		AT4G38180.1	FRS5	FAR1-related sequence 5
Brara.C02014	HG	GO:0006412,GO:0005840,GO:0005622,GO:0003735	K02918	AT2G39390.1		Ribosomal L29 family protein
Brara.C02015	HG			AT2G39420.1		alpha/beta-Hydrolases superfamily protein
Brara.C02016	HG			AT2G39430.1		Disease resistance-responsive (dirigent-like protein) family protein
Brara.C02017	HG			AT2G39435.1		Phosphatidylinositol N-acetyglucosaminlytransferase subunit P-related
Brara.C02018	HG	GO:0006412,GO:0005840,GO:0003735	K02893	AT2G39460.2	ATRPL23A,RPL23A,RPL23AA	ribosomal protein L23AA
Brara.C02019	HG
Brara.C02020	HG	GO:0004866		AT1G73260.1	ATKTI1,KTI1	kunitz trypsin inhibitor 1
Brara.C02021	HG			AT2G39620.1		Pentatricopeptide repeat (PPR) superfamily protein
Brara.C02022	HG		K00729	AT2G39630.1		Nucleotide-diphospho-sugar transferases superfamily protein
Brara.C02023	HG			AT2G39650.1		Protein of unknown function (DUF506)
Brara.C02024	HG	GO:0006468,GO:0004672		AT2G39660.1	BIK1	botrytis-induced kinase1
Brara.C02025	HG			AT2G39700.1	ATEXP4,ATEXPA4,ATHEXP ALPHA 1.6,EXPA4	expansin A4
Brara.C02026	HG	GO:0008270,GO:0005515		AT2G39720.1	RHC2A	RING-H2 finger C2A
Brara.C02027	HG	GO:0005524		AT2G39730.1	RCA	rubisco activase
Brara.C02028	HG	GO:0008168		AT2G39750.1		S-adenosyl-L-methionine-dependent methyltransferases superfamily protein
Brara.C02029	HG	GO:0005515	K10523	AT2G39760.1	ATBPM3,BPM3	BTB/POZ/MATH-domains containing protein
Brara.C02030	HG			AT4G03170.1		AP2/B3-like transcriptional factor family protein
Brara.C02031	HG		K00966	AT2G39770.2	CYT1,EMB101,GMP1,SOZ1,VTC1	Glucose-1-phosphate adenylyltransferase family protein
Brara.C02032	HG	GO:0055114,GO:0016491,GO:0008152	K12657	AT2G39800.4	ATP5CS,P5CS1	delta1-pyrroline-5-carboxylate synthase 1
Brara.C02033	HG	GO:0016020		AT2G39805.1		Integral membrane Yip1 family protein
Brara.C02034	HG	GO:0008270		AT2G39830.1	DAR2	DA1-related protein 2
Brara.C02035	HG			AT5G36228.1		nucleic acid binding;zinc ion binding
Brara.C02036	HG	GO:0016787	K06269	AT2G39840.1	TOPP4	type one serine/threonine protein phosphatase 4
Brara.C02037	HG			AT2G39890.2	ATPROT1,PROT1	proline transporter 1
Brara.C02038	HG	GO:0008270	K09377	AT2G39900.1		GATA type zinc finger transcription factor family protein
Brara.C02039	HG			AT2G39910.1		ARM repeat superfamily protein
Brara.C02040	HG		K13463	AT2G39940.1	COI1	RNI-like superfamily protein
Brara.C02041	HG	GO:0016021,GO:0008233,GO:0006465,GO:0005787	K12947	AT2G39960.1		Microsomal signal peptidase 25 kDa subunit (SPC25)
Brara.C02042	HG	GO:0007165,GO:0005515,GO:0043531		AT5G11250.1		Disease resistance protein (TIR-NBS-LRR class)
Brara.C02043	HG			AT5G11240.1		transducin family protein / WD-40 repeat family protein
Brara.C02044	HG	GO:0005515	K03249	AT2G39990.1	AteIF3f,EIF2,eIF3F	eukaryotic translation initiation factor 2
Brara.C02045	HG	GO:0006952		AT2G40000.1	ATHSPRO2,HSPRO2	ortholog of sugar beet HS1 PRO-1 2
Brara.C02046	HG	GO:0042254,GO:0005622	K02941	AT2G40010.1		Ribosomal protein L10 family protein
Brara.C02047	HG		K13946	AT2G38120.1	AUX1,MAP1,PIR1,WAV5	Transmembrane amino acid transporter family protein
Brara.C02048	HG	GO:0018024		AT2G40020.3		Nucleolar histone methyltransferase-related protein
Brara.C02049	HG	GO:0006351,GO:0003899,GO:0003677	K16251	AT2G40030.1	ATNRPD1B,DMS5,DRD3,NRPD1B,NRPE1	nuclear RNA polymerase D1B
Brara.C02050	HG	GO:0030132,GO:0030130,GO:0016192,GO:0006886,GO:0005198		AT2G40060.1		Clathrin light chain protein
Brara.C02051	HG			AT2G40070.1
Brara.C02052	HG			AT2G40080.1	ELF4	Protein of unknown function (DUF1313)
Brara.C02053	HG			AT2G40085.1
Brara.C02054	HG	GO:0006468,GO:0005524,GO:0004672	K08869	AT2G40090.1	ATATH9,ATH9	ABC2 homolog 9
Brara.C02055	HG			AT2G40095.1		Alpha/beta hydrolase related protein
Brara.C02056	HG	GO:0005515,GO:0035556,GO:0007165,GO:0006629,GO:0004435	K05857	AT2G40116.1		Phosphoinositide-specific phospholipase C family protein
Brara.C02057	HG	GO:0005524		AT2G40130.2		Double Clp-N motif-containing P-loop nucleoside triphosphate hydrolases superfamily protein
Brara.C02058	HG	GO:0046872		AT2G40140.1	ATSZF2,CZF1,SZF2,ZFAR1	zinc finger (CCCH-type) family protein
Brara.C02059	HG	GO:0050826		AT2G40150.1	TBL28	TRICHOME BIREFRINGENCE-LIKE 28
Brara.C02060	HG			AT2G40160.2	TBL30	Plant protein of unknown function (DUF828)
Brara.C02061	HG			AT2G40170.1	ATEM6,EM6,GEA6	Stress induced protein
Brara.C02062	HG	GO:0003824,GO:0006470,GO:0004722		AT2G40180.1	ATHPP2C5,PP2C5	phosphatase 2C5
Brara.C02063	HG	GO:0046983		AT2G40200.1		basic helix-loop-helix (bHLH) DNA-binding superfamily protein
Brara.C02064	HG	GO:0006355,GO:0003700	K09286	AT2G40220.1	ABI4,ATABI4,GIN6,ISI3,SAN5,SIS5,SUN6	Integrase-type DNA-binding superfamily protein
Brara.C02065	HG	GO:0016747		AT2G40230.1		HXXXD-type acyl-transferase family protein
Brara.C02066	HG			AT4G09490.1		Polynucleotidyl transferase, ribonuclease H-like superfamily protein
Brara.C02067	HG			AT2G40260.1		Homeodomain-like superfamily protein
Brara.C02068	HG	GO:0008168		AT2G40280.1		S-adenosyl-L-methionine-dependent methyltransferases superfamily protein
Brara.C02069	HG	GO:0003676,GO:0005850,GO:0003743,GO:0003723	K03237	AT2G40290.1		Eukaryotic translation initiation factor 2 subunit 1
Brara.C02070	HG	GO:0005975,GO:0004650		AT1G43080.1		Pectin lyase-like superfamily protein
Brara.C02071	HG		K14496	AT2G40330.1	PYL6,RCAR9	PYR1-like 6
Brara.C02072	HG	GO:0005515	K10523	AT2G40450.1		BTB/POZ domain-containing protein
Brara.C02073	HG	GO:0016020,GO:0006810,GO:0005215		AT2G40460.1		Major facilitator superfamily protein
Brara.C02074	HG			AT2G40470.1	ASL11,LBD15	LOB domain-containing protein 15
Brara.C02075	HG			AT2G40475.1
Brara.C02076	HG			AT2G40480.1		Plant protein of unknown function (DUF827)
Brara.C02077	HG			AT2G40530.1
Brara.C02078	HG	GO:0006355,GO:0003677		AT2G27300.1	ANAC040,NTL8	NTM1-like 8
Brara.C02079	HG	GO:0006412,GO:0005840,GO:0005622,GO:0003735	K02976	AT2G40510.1		Ribosomal protein S26e family protein
Brara.C02080	HG			AT2G40610.1	ATEXP8,ATEXPA8,ATHEXP ALPHA 1.11,EXP8,EXPA8	expansin A8
Brara.C02081	HG	GO:0043565,GO:0006355,GO:0003700		AT2G40620.1		Basic-leucine zipper (bZIP) transcription factor family protein
Brara.C02082	HG			AT2G40630.1		Uncharacterised conserved protein (UCP030365)
Brara.C03714	HG	GO:0005515	K14018	AT3G18860.1		transducin family protein / WD-40 repeat family protein
Brara.C03715	HG	GO:0005515		AT3G18950.1		Transducin/WD40 repeat-like superfamily protein
Brara.C03716	HG	GO:0003677		AT3G18990.1	REM39,VRN1	AP2/B3-like transcriptional factor family protein
Brara.C03717	HG
Brara.C03718	HG			AT3G19020.1		Leucine-rich repeat (LRR) family protein
Brara.C03719	HG			AT2G23590.1	ATMES8,MES8	methyl esterase 8
Brara.C03720	HG			AT3G19030.1
Brara.C03721	HG			AT3G19030.1
Brara.C03722	HG	GO:0005515		AT3G19080.1		SWIB complex BAF60b domain-containing protein
Brara.C03723	HG
Brara.C03724	HG			AT3G47680.1		DNA binding
Brara.C03725	HG	GO:0003676	K15191	AT3G19090.1		RNA-binding protein
Brara.C03726	HG			AT3G19100.1		Protein kinase superfamily protein
Brara.C03727	HG	GO:0003676		AT3G19130.1	ATRBP47B,RBP47B	RNA-binding protein 47B
Brara.C03728	HG	GO:0005515		AT5G44940.1		F-box/RNI-like superfamily protein
Brara.C03729	HG	GO:0007050,GO:0005634,GO:0004861		AT3G19150.1	ACK1,ICK4,KRP6	KIP-related protein 6
Brara.C03730	HG	GO:0008033	K10760	AT3G19160.1	ATIPT8,IPT8,PGA22	ATP/ADP isopentenyltransferases
Brara.C03731	HG	GO:0006508	K06972	AT3G19170.1	ATPREP1,ATZNMP,PREP1	presequence protease 1
Brara.C03732	HG	GO:0005515		AT3G63220.2		Galactose oxidase/kelch repeat superfamily protein
Brara.C03733	HG	GO:0016021,GO:0005783		AT3G19260.1	LAG1 HOMOLOG 2,LOH2	LAG1 homologue 2
Brara.C03734	HG	GO:0055114,GO:0020037,GO:0016705,GO:0005506		AT3G19270.1	CYP707A4	cytochrome P450, family 707, subfamily A, polypeptide 4
Brara.C03735	HG	GO:0043565,GO:0006355,GO:0003700	K14432	AT3G19290.1	ABF4,AREB2	ABRE binding factor 4
Brara.C03736	HG	GO:0003723		AT1G49760.1	PAB8,PABP8	poly(A) binding protein 8
Brara.C03737	HG	GO:0003723		AT1G49760.1	PAB8,PABP8	poly(A) binding protein 8
Brara.C03738	HG	GO:0046872		AT3G19360.1		Zinc finger (CCCH-type) family protein
Brara.C03739	HG			AT2G14900.1		Gibberellin-regulated family protein
Brara.C03740	HG	GO:0055085,GO:0016021		AT3G19490.1	ATNHD1,NHD1	sodium:hydrogen antiporter 1
Brara.C03741	HG	GO:0016597,GO:0008152,GO:0055114,GO:0051287,GO:0016616	K00058	AT3G19480.1		D-3-phosphoglycerate dehydrogenase
Brara.C03742	HG			AT3G19460.1		Reticulon family protein
Brara.C03743	HG	GO:0005515		AT3G16740.1		F-box and associated interaction domains-containing protein
Brara.C03744	HG			AT3G19580.1	AZF2,ZF2	zinc-finger protein 2
Brara.C03745	HG		K18999	AT3G19595.1		Haloacid dehalogenase-like hydrolase (HAD) superfamily protein
Brara.C03746	HG			AT3G19595.1		Haloacid dehalogenase-like hydrolase (HAD) superfamily protein
Brara.C03747	HG			AT3G19610.1		Plant protein of unknown function (DUF936)
Brara.C03748	HG			AT3G19615.1
Brara.C03749	HG	GO:0051536,GO:0003824,GO:0008173,GO:0006364,GO:0005737		AT3G19630.1		Radical SAM superfamily protein
Brara.C03750	HG
Brara.C03751	HG
Brara.C03752	HG			AT2G41590.1
Brara.C03753	HG			AT3G19680.1		Protein of unknown function (DUF1005)
Brara.C03754	HG		K13449	AT3G19690.1		CAP (Cysteine-rich secretory proteins, Antigen 5, and Pathogenesis-related 1 protein) superfamily protein
Brara.C03755	HG	GO:0008152,GO:0003824	K00826	AT3G19710.1	BCAT4	branched-chain aminotransferase4
Brara.C03756	HG	GO:0005524,GO:0003676	K13025	AT3G19760.1	EIF4A-III	eukaryotic initiation factor 4A-III
Brara.C03757	HG			AT3G19850.1		Phototropic-responsive NPH3 family protein
Brara.C03758	HG			AT3G19920.1
Brara.C03759	HG			AT5G19270.1
Brara.C03760	HG	GO:0005515		AT3G20030.1		F-box and associated interaction domains-containing protein
Brara.C03761	HG			AT3G55920.1		Cyclophilin-like peptidyl-prolyl cis-trans isomerase family protein
Brara.C03762	HG	GO:0055085,GO:0016021		AT3G19930.1	ATSTP4,STP4	sugar transporter 4
Brara.C03763	HG	GO:0008270,GO:0005515	K11982	AT3G19950.1		RING/U-box superfamily protein
Brara.C03764	HG	GO:0005515,GO:0016459,GO:0005524,GO:0003774	K10357	AT3G19960.1	ATM1	myosin 1
Brara.C03765	HG			AT3G19970.1		alpha/beta-Hydrolases superfamily protein
Brara.C03766	HG	GO:0016787	K15498	AT3G19980.1	ATFYPP3,EMB2736,FYPP3,STPP	flower-specific, phytochrome-associated protein phosphatase 3
Brara.C03767	HG	GO:0055085,GO:0005741	K11518	AT3G20000.1	TOM40	translocase of the outer mitochondrial membrane 40
Brara.C03768	HG	GO:0046872,GO:0005524		AT3G20010.1		SNF2 domain-containing protein / helicase domain-containing protein / zinc finger protein-related
Brara.I03293	HG			AT1G22730.1		MA3 domain-containing protein
Brara.I03294	HG		K15730	AT4G02450.1		HSP20-like chaperones superfamily protein
Brara.I03295	HG		K15378	AT1G22710.1	ATSUC2,SUC2,SUT1	sucrose-proton symporter 2
Brara.I03296	HG			AT1G22700.1		Tetratricopeptide repeat (TPR)-like superfamily protein
Brara.I03297	HG			AT1G22690.3		Gibberellin-regulated family protein
Brara.I03298	HG	GO:0008270,GO:0005515	K15692	AT1G22670.1		Protease-associated (PA) RING/U-box zinc finger family protein
Brara.I03299	HG	GO:0016779,GO:0006396,GO:0003723		AT1G22660.1		Polynucleotide adenylyltransferase family protein
Brara.I03300	HG	GO:0033926		AT1G22650.1		Plant neutral invertase family protein
Brara.I03301	HG		K09422	AT1G22640.1	ATMYB3,MYB3	myb domain protein 3
Brara.I03302	HG	GO:0005515		AT1G22610.1		C2 calcium/lipid-binding plant phosphoribosyltransferase family protein
Brara.I03303	HG	GO:0046983,GO:0003677		AT1G22590.2	AGL87	AGAMOUS-like 87
Brara.I03304	HG	GO:0016020,GO:0006810,GO:0005215		AT1G22550.1		Major facilitator superfamily protein
Brara.I03305	HG	GO:0055085,GO:0016021,GO:0016020,GO:0006810,GO:0005215		AT1G22540.1		Major facilitator superfamily protein
Brara.I03306	HG			AT1G22530.1	PATL2	PATELLIN 2
Brara.I03307	HG	GO:0008270,GO:0005515	K10664	AT1G22500.1		RING/U-box superfamily protein
Brara.I03308	HG	GO:0046983		AT1G22490.1		basic helix-loop-helix (bHLH) DNA-binding superfamily protein
Brara.I03309	HG	GO:0009055		AT1G22480.1		Cupredoxin superfamily protein
Brara.I03310	HG			AT1G22470.1
Brara.I03311	HG			AT1G22460.1		O-fucosyltransferase family protein
Brara.I03312	HG	GO:0005739,GO:0004129	K02267	AT1G22450.1	ATCOX6B2,COX6B	cytochrome C oxidase 6B
Brara.I03313	HG	GO:0055114,GO:0016491,GO:0008270	K00121	AT1G22430.2		GroES-like zinc-binding dehydrogenase family protein
Brara.I03314	HG	GO:0009073,GO:0003849	K01626	AT1G22410.1		Class-II DAHP synthetase family protein
Brara.I03315	HG	GO:0016758,GO:0008152		AT1G22360.1	AtUGT85A2,UGT85A2	UDP-glucosyl transferase 85A2
Brara.I03316	HG			AT3G09630.1		Ribosomal protein L4/L1 family
Brara.I03317	HG	GO:0016758,GO:0008152		AT1G22360.1	AtUGT85A2,UGT85A2	UDP-glucosyl transferase 85A2
Brara.I03318	HG	GO:0016758,GO:0008152		AT1G22340.1	AtUGT85A7,UGT85A7	UDP-glucosyl transferase 85A7
Brara.I03319	HG	GO:0003676		AT1G22330.1		RNA-binding (RRM/RBD/RNP motifs) family protein
Brara.I03320	HG	GO:0019904	K06630	AT1G22300.1	14-3-3EPSILON,GF14 EPSILON,GRF10	general regulatory factor 10
Brara.I03321	HG	GO:0003824,GO:0006470,GO:0004722		AT1G22280.1	PAPP2C	phytochrome-associated protein phosphatase type 2C
Brara.I03322	HG	GO:0005634	K14505	AT3G50070.1	CYCD3;3	CYCLIN D3;3
Brara.I03323	HG			AT5G12070.1		Plant self-incompatibility protein S1 family
Brara.I03324	HG		K09422	AT3G50060.1	MYB77	myb domain protein 77
Brara.I03325	HG	GO:0006508,GO:0004190		AT3G50050.1		Eukaryotic aspartyl protease family protein
Brara.I03326	HG	GO:0005515		AT1G12220.2	RPS5	Disease resistance protein (CC-NBS-LRR class) family
Brara.I03327	HG	GO:0006468,GO:0004672	K03097	AT3G50000.1	ATCKA2,CKA2	casein kinase II, alpha chain 2
Brara.I03328	HG	GO:0005515		AT5G67385.1		Phototropic-responsive NPH3 family protein
Brara.I03329	HG	GO:0005615		AT2G25240.1		Serine protease inhibitor (SERPIN) family protein
Brara.I03330	HG			AT3G49950.1		GRAS family transcription factor
Brara.I03331	HG			AT3G49940.1	LBD38	LOB domain-containing protein 38
Brara.I03332	HG			AT3G31430.1
Brara.I03333	HG	GO:0015934,GO:0006412,GO:0003735	K02898	AT3G49910.1		Translation protein SH3-like family protein
Brara.I03334	HG	GO:0005515		AT3G49900.1		Phototropic-responsive NPH3 family protein
Brara.I03335	HG	GO:0005975,GO:0004553		AT3G49880.1		glycosyl hydrolase family protein 43
Brara.I03336	HG		K09422	AT3G49850.1	ATTRB3,TBP2,TRB3	telomere repeat binding factor 3
Brara.I03337	HG			AT3G49845.1
Brara.I03338	HG	GO:0005515		AT2G41360.1		Galactose oxidase/kelch repeat superfamily protein
Brara.I03339	HG	GO:0005515		AT2G41360.1		Galactose oxidase/kelch repeat superfamily protein
Brara.I03340	HG	GO:0005515		AT2G41360.1		Galactose oxidase/kelch repeat superfamily protein
Brara.I03341	HG	GO:0005515		AT2G41360.1		Galactose oxidase/kelch repeat superfamily protein
Brara.I03342	HG	GO:0005515		AT2G22050.1		Galactose oxidase/kelch repeat superfamily protein
Brara.I03343	HG			AT3G49790.1		Carbohydrate-binding protein
Brara.I03344	HG	GO:0008283,GO:0008083,GO:0005576		AT3G49780.1	ATPSK3 (FORMER SYMBOL),ATPSK4,PSK4	phytosulfokine 4 precursor
Brara.I03345	HG	GO:0043565,GO:0006355,GO:0003700		AT3G49760.1	AtbZIP5,bZIP5	basic leucine-zipper 5
Brara.I03346	HG			AT1G21910.1		Integrase-type DNA-binding superfamily protein
Brara.I03347	HG			AT1G21920.1		Histone H3 K4-specific methyltransferase SET7/9 family protein
Brara.I03348	HG			AT3G42150.2
Brara.I03349	HG			AT1G21940.1
Brara.I03350	HG			AT1G21970.1	EMB 212,EMB212,LEC1,NF-YB9	Histone superfamily protein
Brara.I03351	HG			AT1G21928.1		Plant thionin family protein
Brara.I03352	HG	GO:0016020,GO:0008378,GO:0006486		AT1G22015.1	DD46	Galactosyltransferase family protein
Brara.I03353	HG	GO:0016740	K00600	AT1G22020.1	SHM6	serine hydroxymethyltransferase 6
Brara.I03354	HG			AT1G22030.1
Brara.I03355	HG	GO:0005515		AT1G22040.1		Galactose oxidase/kelch repeat superfamily protein
Brara.I03356	HG			AT1G22050.1	MUB6	membrane-anchored ubiquitin-fold protein 6 precursor
Brara.I03357	HG			AT1G22060.1
Brara.I03358	HG			AT1G22065.1
Brara.I03359	HG
Brara.I03360	HG			AT2G07190.1		Domain of unknown function (DUF1985)
Brara.I03361	HG	GO:0008234,GO:0006508		AT2G07200.1		Cysteine proteinases superfamily protein
Brara.I03362	HG			AT4G04775.1		zinc ion binding
Brara.I03363	HG			AT1G22110.1		structural constituent of ribosome
Brara.I03364	HG		K15448	AT1G78190.1		Trm112p-like protein
Brara.I03365	HG			AT1G22250.1
Brara.I03366	HG	GO:0003723		AT1G22240.1	APUM8,PUM8	pumilio 8
Brara.I03367	HG			AT1G22230.1
Brara.I03368	HG	GO:0005515		AT1G22220.1		F-box family protein
Brara.I03369	HG			AT1G22200.1		Endoplasmic reticulum vesicle transporter protein
Brara.I03370	HG	GO:0006355,GO:0003700	K09286	AT1G22190.1		Integrase-type DNA-binding superfamily protein

## Sheet: TableS5
Table S5
GO.ID	Term	treatment	Annotated	Significant	Expected	p_raw	p_fdr_bh	sig_raw	sig_fdr	genes_raw	genes_fdr
GO:0009733	response to auxin	CB	146	8	0.85	1.91389e-06	0.0031828	TRUE	TRUE	Brara.C00791;Brara.C00792;Brara.C00793;Brara.C00794;Brara.C00795;Brara.C00796;Brara.C00797;Brara.C00799	Brara.C00791;Brara.C00792;Brara.C00793;Brara.C00794;Brara.C00795;Brara.C00796;Brara.C00797;Brara.C00799
GO:0009719	response to endogenous stimulus	CB	187	8	1.09	1.19909e-05	0.00664694	TRUE	TRUE	Brara.C00791;Brara.C00792;Brara.C00793;Brara.C00794;Brara.C00795;Brara.C00796;Brara.C00797;Brara.C00799	Brara.C00791;Brara.C00792;Brara.C00793;Brara.C00794;Brara.C00795;Brara.C00796;Brara.C00797;Brara.C00799
GO:0009725	response to hormone	CB	187	8	1.09	1.19909e-05	0.00664694	TRUE	TRUE	Brara.C00791;Brara.C00792;Brara.C00793;Brara.C00794;Brara.C00795;Brara.C00796;Brara.C00797;Brara.C00799	Brara.C00791;Brara.C00792;Brara.C00793;Brara.C00794;Brara.C00795;Brara.C00796;Brara.C00797;Brara.C00799
GO:0010033	response to organic substance	CB	207	8	1.2	2.50271e-05	0.010405	TRUE	TRUE	Brara.C00791;Brara.C00792;Brara.C00793;Brara.C00794;Brara.C00795;Brara.C00796;Brara.C00797;Brara.C00799	Brara.C00791;Brara.C00792;Brara.C00793;Brara.C00794;Brara.C00795;Brara.C00796;Brara.C00797;Brara.C00799
GO:0042221	response to chemical	CB	215	8	1.25	3.28417e-05	0.0109232	TRUE	TRUE	Brara.C00791;Brara.C00792;Brara.C00793;Brara.C00794;Brara.C00795;Brara.C00796;Brara.C00797;Brara.C00799	Brara.C00791;Brara.C00792;Brara.C00793;Brara.C00794;Brara.C00795;Brara.C00796;Brara.C00797;Brara.C00799
GO:0006855	xenobiotic transmembrane transport	CB	97	3	0.56	0.0187491	1	TRUE	FALSE	Brara.A02573;Brara.A02639;Brara.A02640
GO:0042908	xenobiotic transport	CB	97	3	0.56	0.0187491	1	TRUE	FALSE	Brara.A02573;Brara.A02639;Brara.A02640
GO:0007030	Golgi organization	CB	4	1	0.02	0.0230301	1	TRUE	FALSE	Brara.C00819
GO:0000245	spliceosomal complex assembly	CB	5	1	0.03	0.0287054	1	TRUE	FALSE	Brara.C00770
GO:0006376	mRNA splice site selection	CB	5	1	0.03	0.0287054	1	TRUE	FALSE	Brara.C00770
GO:0006730	one-carbon metabolic process	CB	5	1	0.03	0.0287054	1	TRUE	FALSE	Brara.A02613
GO:0000226	microtubule cytoskeleton organization	CB	54	2	0.31	0.0391888	1	TRUE	FALSE	Brara.C00768;Brara.C00807
GO:0009086	methionine biosynthetic process	CB	7	1	0.04	0.0399588	1	TRUE	FALSE	Brara.C00790
GO:0010256	endomembrane system organization	CB	7	1	0.04	0.0399588	1	TRUE	FALSE	Brara.C00819
GO:0032957	inositol trisphosphate metabolic process	CB	7	1	0.04	0.0399588	1	TRUE	FALSE	Brara.C00737
GO:0050896	response to stimulus	CB	1333	13	7.74	0.0414896	1	TRUE	FALSE	Brara.A02581;Brara.C00783;Brara.C00786;Brara.C00787;Brara.C00791;Brara.C00792;Brara.C00793;Brara.C00794;Brara.C00795;Brara.C00796;Brara.C00797;Brara.C00799;Brara.C00824
GO:0006665	sphingolipid metabolic process	CB	8	1	0.05	0.0455372	1	TRUE	FALSE	Brara.A02636
GO:0045454	cell redox homeostasis	CP	204	1	0.03	0.0335626	1	TRUE	FALSE	Brara.B00887
GO:0019725	cellular homeostasis	CP	229	1	0.04	0.0376363	1	TRUE	FALSE	Brara.B00887
GO:0042592	homeostatic process	CP	230	1	0.04	0.0377991	1	TRUE	FALSE	Brara.B00887
GO:0031023	microtubule organizing center organizati...	HB	2	1	0.01	0.00612987	1	TRUE	FALSE	Brara.C01684
GO:0006720	isoprenoid metabolic process	HB	43	2	0.13	0.00764865	1	TRUE	FALSE	Brara.C01657;Brara.C01749
GO:0008299	isoprenoid biosynthetic process	HB	43	2	0.13	0.00764865	1	TRUE	FALSE	Brara.C01657;Brara.C01749
GO:0006777	Mo-molybdopterin cofactor biosynthetic p...	HB	4	1	0.01	0.0122232	1	TRUE	FALSE	Brara.C01633
GO:0006890	retrograde vesicle-mediated transport, G...	HB	4	1	0.01	0.0122232	1	TRUE	FALSE	Brara.C01760
GO:0016108	tetraterpenoid metabolic process	HB	4	1	0.01	0.0122232	1	TRUE	FALSE	Brara.C01657
GO:0016109	tetraterpenoid biosynthetic process	HB	4	1	0.01	0.0122232	1	TRUE	FALSE	Brara.C01657
GO:0016116	carotenoid metabolic process	HB	4	1	0.01	0.0122232	1	TRUE	FALSE	Brara.C01657
GO:0016117	carotenoid biosynthetic process	HB	4	1	0.01	0.0122232	1	TRUE	FALSE	Brara.C01657
GO:0019720	Mo-molybdopterin cofactor metabolic proc...	HB	4	1	0.01	0.0122232	1	TRUE	FALSE	Brara.C01633
GO:0032324	molybdopterin cofactor biosynthetic proc...	HB	5	1	0.02	0.0152562	1	TRUE	FALSE	Brara.C01633
GO:0043545	molybdopterin cofactor metabolic process	HB	5	1	0.02	0.0152562	1	TRUE	FALSE	Brara.C01633
GO:0051189	prosthetic group metabolic process	HB	5	1	0.02	0.0152562	1	TRUE	FALSE	Brara.C01633
GO:0016192	vesicle-mediated transport	HB	204	3	0.63	0.0243346	1	TRUE	FALSE	Brara.C01658;Brara.C01691;Brara.C01760
GO:0051225	spindle assembly	HB	10	1	0.03	0.0302858	1	TRUE	FALSE	Brara.C01684
GO:0006721	terpenoid metabolic process	HB	11	1	0.03	0.0332649	1	TRUE	FALSE	Brara.C01657
GO:0016114	terpenoid biosynthetic process	HB	11	1	0.03	0.0332649	1	TRUE	FALSE	Brara.C01657
GO:0046148	pigment biosynthetic process	HB	12	1	0.04	0.036235	1	TRUE	FALSE	Brara.C01657
GO:0046836	glycolipid transport	HB	12	1	0.04	0.036235	1	TRUE	FALSE	Brara.C01752
GO:1901264	carbohydrate derivative transport	HB	12	1	0.04	0.036235	1	TRUE	FALSE	Brara.C01752
GO:0051276	chromosome organization	HB	106	2	0.33	0.0417879	1	TRUE	FALSE	Brara.C01634;Brara.C01637
GO:0140694	non-membrane-bounded organelle assembly	HB	15	1	0.05	0.0450922	1	TRUE	FALSE	Brara.C01684
GO:0006401	RNA catabolic process	HB	16	1	0.05	0.0480269	1	TRUE	FALSE	Brara.C01654
GO:0006402	mRNA catabolic process	HB	16	1	0.05	0.0480269	1	TRUE	FALSE	Brara.C01654
GO:0008610	lipid biosynthetic process	HB	267	3	0.82	0.0480406	1	TRUE	FALSE	Brara.C01657;Brara.C01749;Brara.C01757
GO:0009409	response to cold	HG	3	1	0.01	0.0121466	1	TRUE	FALSE	Brara.C02059
GO:0050826	response to freezing	HG	3	1	0.01	0.0121466	1	TRUE	FALSE	Brara.C02059
GO:0009266	response to temperature stimulus	HG	7	1	0.03	0.0281175	1	TRUE	FALSE	Brara.C02059
GO:0010467	gene expression	HG	2691	17	10.94	0.0323662	1	TRUE	FALSE	Brara.C02013;Brara.C02014;Brara.C02018;Brara.C02041;Brara.C02049;Brara.C02064;Brara.C02078;Brara.C02079;Brara.C02081;Brara.C03730;Brara.C03735;Brara.C03749;Brara.I03299;Brara.I03333;Brara.I03345;Brara.I03346;Brara.I03370
GO:0042254	ribosome biogenesis	HG	70	2	0.28	0.0328053	1	TRUE	FALSE	Brara.C02046;Brara.C03749
GO:0022613	ribonucleoprotein complex biogenesis	HG	87	2	0.35	0.0486625	1	TRUE	FALSE	Brara.C02046;Brara.C03749
